# Supplementary material for: Guideline-based bismuth quadruple therapy for helicobacter pylori infection in China: A systematic review and network meta-analysis
Source: PLoS One. 2025 Feb 20;20(2):e0318937. doi: 10.1371/journal.pone.0318937 (PMC11841909; doi:10.1371/journal.pone.0318937)
Supplement: S2 Table — The characteristics of all inclusion and exclusion literatures. (XLSX) [file pone.0318937.s002.xlsx]

## Sheet: Inclusion
Study ID	Age (Group 1)	Age (Group 2)	Female/Male (Group 1)	Female/Male (Group 2)	Method of Diagnosis	Intervention (Group 1)	Intervention (Group 2)	Duration (Group 1)	Duration (Group 2)
Bai C 2019 [24]	52.98±10.63	55.00±9.71	23/26	14/19	C13	R1	R8	14d	14d
Chen JE 2018 [25]	45.6±10.5	48.9±9.7	24/27	28/23	C13	O1	O3	14d	14d
Chen JE 2018 [25]	44.8±10.3		27/24		C13	O5		14d
Chen JX 2018 [26]	43.6± 9.5	44.3±10.8	32/28	36/24	C14	O1	L1	14d	14d
Chen W 2013 [27]	41.74±10.50	40.50±10.93	33/20	30/18	RUT or C13	E1	E2	7d	7d
Chen W 2013 [27]	41.45±10.61		32/19		RUT or C13	E2		7d
Chen XY 2009 [28]	37.92±8.26	36.46±7.53	25/17	24/17	C14	R3	R1	10d	10d
Cheng XH 2014 [29]	45	45	75/45	75/45	C13	P1	P3	7d	7d
Deng YC 2017 [30]	21~68	22~68	29/14	28/15	C13	E1	O1	14d	14d
Dong B 2015 [31]	47.76±5.45	46.89±5.79	27/23	28/22	C14	E1	O1	14d	14d
Dong W 2013 [32]					RUT	O3	O1	7d	7d
Feng ML 2019 [33]	45.21±7.36	45.08±7.23	34/39	35/38	C14	R1	O1	14d	14d
He MC 2022 [34]	50.38±12.19	49.27±12.07	27/35	25/38	C14	R2	R1	14d	14d
He XJ 2021 [35]	44.21±4.16	44.13±4.21	28/13	12/29	NR	O1	R1	14d	14d
Hong LL 2017 [36]	41.22±6.82	40.34±7.09	58/43	52/44	C14	R8	R3	10d	10d
Huang ZL 2016 [37]	41.5±11.8	42.7±10.4	37/17	27/27	C14	R1	P1	10d	10d
Huang ZL 2016 [37]	43.1±10.1		23/32		C14	O1		10d
Ji HB 2018 [38]					C13	E2	E1	10d	10d
Kong CC 2014 [39]	44.37±13.93	44.94±13.75	39/26	40/25	C13 or C14	E1	E3	10d	10d
Kong CC 2014 [39]	45.88±13.74	43.69±13.90	33/32	34/31	C13 and C14	E2	E4	10d	10d
Kong SY 2020 [40]	47.1±11.2	47.2±12.1	68/63	26/25	C13	E2	E3	14d	14d
Li CJ 2019 [41]					C14	E1	E2	14d	14d
Li S 2015 [42]	48.39±5.34	47.22±4.07	38/26	36/29	C13 or C14	R8	R3	10d	10d
Li S 2019 [43]	44.93± 16.44	45.55± 15.00	32/28	33/27	C13 or C14	O9	O2	14d	14d
Li XT 2015 [44]	44.2±3.6	44.4±2.2	32/18	32/18	C13	E1	O1	10d	10d
Li XY 2016 [45]	46.3±4.2	49.7±3.8	57/52	58/51	C13	R3	R1	14d	14d
Liang C 2020 [46]	46.30±6.57	45.77±6.91	29/19	28/20	C14	O1	O3	14d	14d
Liu SZ 2012 [47]	49.2±16.5	49.2±16.5			C14	O1	O3	7d	7d
Liu SZ 2012 [47]	49.2±16.5	49.2±16.5			C14	O2	O8	7d	7d
Liu YQ 2017 [48]	18~70	18~70			C13	O1	L1	14d	14d
Liu YQ 2017 [48]	18~70	18~70			C13	E1	R1	14d	14d
Lv X 2018 [49]	50.12±10.69	46.35±13.05	20/20	16/15	C13	E1	R1	14d	14d
Ma HG 2016 [50]	41.1±4.8	40.3±5.1	39/21	38/22	ME	P1	P3	10d	10d
Qiao YG 2015 [51]	18~60				C13	R2	R8	7d	7d
Ren J 2020 [52]	52.43±2.02	52.03±2.77	24/17	23/18	ME or C14	O1	E1	14d	14d
Shen XH 2017 [53]	19~73,46.8	23~73,47.4	20/25	20/25	RUT and C13	E2	E1	10d	10d
Shi J 2018 [54]	38.45±9.04	39.17±8.75	31/21	28/19	RUT	R1	O1	14d	14d
Wang JS 2013 [55]	49.6±18.0	41.4±14.5	12/18	14/16	C13	R2	R8	10d	10d
Wang JX 2016 [56]					C14	R8	R3	14d	14d
Wang WH 2017 [57]	40.21±7.13	41.52±7.09	10/22	9/23	ME	E2	E1	10d	10d
Wu X 2020 [58]	45.24±10.26	44.96±11.27	26/25	30/24	C13 or C14	R1	E1	10d	10d
Xiong Y 2022 [59]	45.17±5.45	46.13±5.62	14/18	17/15	RUT and C14	R1	O1	14d	14d
Xiong Y 2022 [59]	45.66±5.71		13/19		RUT and C14	P1		14d
Yang Q 2017 [60]	38.32±8.41	37.56±6.45	20/20	19/21	C14	E2	E1	14d	14d
Yang QZ 2015 [61]	45.47	45.47			C13 or C14	L1	L3	10d	10d
Yang WD 2021 [62]	68.4±1.2	68.5±1.3	32/23	30/25	NR	O1	E1	14d	14d
Yang X 2015 [63]	42.91±9.95	43.29±9.82	29/27	30/28	C14	R8	R3	14d	14d
Yang X 2015 [63]	40.62±10.36		28/27		C14	R2		14d
Yao YR 2011 [64]	40.11±12.56	37.65±11.23	16/13	13/11	C14	E2	O1	7d	7d
Zeng H 2020 [65]	36.69±5.37	36.92±5.49	27/16	25/18	RUT and C14	L1	E1	14d	14d
Zhai HZ 2016 [66]	41±13	39±11	76/54	68/52	C13	P1	P3	7d	7d
Zhan SB 2020 [67]	47.52±3.56	48.54±3.69	27/23	28/22	ME and C13	R1	E1	14d	14d
Zhan SB 2020 [67]	24~71	24~73	27/23	28/22	ME and C13	R1	E1	14d	14d
Zhang HB 2013 [68]					C14	E3	E1	7d	7d
Zhang HW 2013 [69]	41.3±10.6		52/37		RUT and C14	R2	O1	10d	10d
Zhang MX 2014 [70]	47.90±13.49	47.98±10.98	40/40	44/36	C13 or C14	E1	E3	14d	14d
Zhang MX 2014 [70]	47.37±11.92	48.84±11.61	38/37	39/40	C13 or C14	E6	E2	14d	14d
Zhang WQ 2017 [71]	52.67±8.13	47.04±10.18	26/23	26/25	C14	L2	L1	14d	14d
Zhang WQ 2017 [71]	45.59±9.07		30/20		C14	L3		14d
Zhang XH 2021 [72]	48.89±12.24	47.26±14.05	70/36	68/38	C13	R1	E1	14d	14d
Zhang XX 2022 [73]	52.09±13.32	50.85±12.59	39/40	31/48	C13 or C14	E2	E1	14d	14d
Zhang Y 2018 [74]	52.14±10.19	52.09±10.94	38/22	39/21	C14	R1	R2	10d	10d
Zhang Y 2018 [74]	52.71±12.36	52.59±11.32	41/19	37/23	C14	R4	R7	10d	10d
Zhang YF 2022 [75]	42.91±13.05	43.07±11.95			RUT	O1	E1	14d	14d
Zheng ZZ 2021 [76]	32.58±3.18	32.41±3.24	35/33	34/34	C14	O1	R1	14d	14d
Zhou X 2021 [77]	43.16±2.79	43.19±2.84	31/29	32/28	C13	R3	O3	14d	14d
Zou J 2014 [78]	35.7±6.7	35.4±5.5	42/25	38/29	C14	E1	O1	10d	10d

## Sheet: exclusion
研究ID	发表年份	Title	Inclusion or not	Reasons for exclusion
Xu FL 2012	2012	60例应用四联疗法治疗幽门螺旋杆菌患者的疗效观察	no	Bismuth quadruple therapies which were not being ecommended
Wang XP 2020	2020	埃索美拉唑四联方案对胃溃疡患者幽门螺杆菌 根除率及不良反应的影响	no	Bismuth quadruple therapies which were not being ecommended
Guo Y 2020	2020	埃索美拉唑四联疗法联合丙谷胺片对 Hp 阳性消化性 溃疡患者 Hp 清除率及炎性因子水平的影响	no	Bismuth quadruple therapies which were not being ecommended
Wang QJ 2018	2018	埃索美拉唑四联疗法治疗幽门螺杆菌 感染相关胃溃疡的疗效	no	Bismuth quadruple therapies which were not being ecommended
Wu N 2019	2019	埃索美拉唑四联疗法治疗幽门螺杆菌阳性 十二指肠溃疡的效果	no	Bismuth quadruple therapies which were not being ecommended
Liao XM 2016	2016	艾普拉唑四联疗法初次治疗及补救治疗幽门螺杆菌 感染慢性胃炎的效果	no	Bismuth quadruple therapies which were not being ecommended
Qiu XW 2019	2019	奥美拉唑不同四联疗法对消化道溃疡患者伴 顽固性幽门螺杆菌感染的临床疗效及其对 Hp 清除的影响	no	The timing of measurement of the outcome indicator Hp eradication rate is unclear
Qu NC 2020	2020	奥美拉唑及胶体果胶铋四联疗法根除幽门螺杆菌感染的研究	no	The timing of measurement of the outcome indicator Hp eradication rate is unclear
Guo Z 2020	2020	奥美拉唑联合铋剂的四联疗法治疗幽门螺杆菌阳性型消化性溃疡的临床效果	no	The timing of measurement of the outcome indicator Hp eradication rate is unclear
Li R 2020	2020	奥美拉唑四联疗法治疗幽门螺杆菌相关性胃溃疡的 效果分析	no	Outcome indicator without Hp eradication rate
Lin SY 2018	2018	奥美拉唑四联疗法治疗幽门螺旋 杆菌感染消化性溃疡的临床分析	no	The timing of measurement of the outcome indicator Hp eradication rate is unclear
Sun YF 2017	2017	含铋剂四联疗法治疗幽门螺杆菌感染慢性胃炎的效果及不良反应	no	The timing of measurement of the outcome indicator Hp eradication rate is unclear
Wei JM 2019	2019	含铋剂四联疗法治疗幽门螺旋杆菌阳性消化性溃疡的有效性及安全性	no	The timing of measurement of the outcome indicator Hp eradication rate is unclear
Xu YH 2019	2019	含铋剂四联一线治疗方案用于幽门螺杆菌根除治疗的临床效果观察	no	The timing of measurement of the outcome indicator Hp eradication rate is unclear
Ye T 2021	2021	含大剂量雷贝拉唑钠和胶体果胶铋的四联疗法治疗消化性溃疡的临床疗效	no	The timing of measurement of the outcome indicator Hp eradication rate is unclear
Wen JF 2014	2014	含多西环素的四联方案根除幽门螺杆菌疗效观察	no	Bismuth quadruple therapies which were not being ecommended
Li F 2020	2020	含多西环素四联疗法对伴幽门螺杆菌感染的丘疹脓疱型玫瑰痤疮	no	Bismuth quadruple therapies which were not being ecommended
Li YH 2016	2016	含呋喃唑酮的四联方案根除幽门螺杆菌的疗效观察	no	Bismuth quadruple therapies which were not being ecommended
Li L 2016	2016	含呋喃唑酮和左氧氟沙星的四联方案根除幽门螺杆菌的临床观察	no	The timing of measurement of the outcome indicator Hp eradication rate is unclear
Chen Y 2017	2017	含呋喃唑酮或铋剂的四联疗法治疗幽门螺旋杆菌感染疗效分析	no	Bismuth quadruple therapies which were not being ecommended
He L 2019	2019	含呋喃唑酮四联方案治疗幽门螺杆菌疗效和耐药观察	no	Bismuth quadruple therapies which were not being ecommended
Qiao C 2021	2021	含呋喃唑酮与含克拉霉素铋剂四联方案根除幽门螺杆菌效果的比较	no	Bismuth quadruple therapies which were not being ecommended
Li CJ 2019	2019	含呋喃唑酮与含克拉霉素四联方案联合双歧杆菌三联活菌肠溶胶囊治疗幽门螺杆菌的应用价值	no	Bismuth quadruple therapies which were not being ecommended
Zhang LY 2020	2020	含枸橼酸铋钾的四联疗法治疗幽门螺杆菌感染所致消化性溃疡患者的临床效果	no	The timing of measurement of the outcome indicator Hp eradication rate is unclear
Xiong QR 2012	2012	含加替沙星的四联方案补救治疗幽门螺杆菌的临床观察	no	Bismuth quadruple therapies which were not being ecommended
Xue CZ 2020	2020	含左氧氟沙星的四联方案补救用于幽门螺杆菌治疗的临床效果研究	no	Bismuth quadruple therapies which were not being ecommended
Liu L 2014	2014	含左氧氟沙星的四联方案补救治疗幽门螺杆菌的临床效果	no	The timing of measurement of the outcome indicator Hp eradication rate is unclear
Xie N 2013	2013	含左氧氟沙星的四联方案治疗幽门螺杆菌的临床研究	no	The timing of measurement of the outcome indicator Hp eradication rate is unclear
Wan BB 2019	2019	基于奥美拉唑的四联疗法治疗幽门螺杆菌阳性型消化性溃疡的临床评估	no	Bismuth quadruple therapies which were not being ecommended
Fei LC 2018	2018	克拉霉素、阿莫西林、奥美拉唑、胶体果胶铋四联治疗HP相关性胃炎临床效果研究	no	Bismuth quadruple therapies which were not being ecommended
Fu JM 2004	2004	兰索拉唑四联短程治疗阳性十二指肠球部溃疡的疗效观察	no	Bismuth quadruple therapies which were not being ecommended
Yang CS 2006	2006	雷贝拉唑、胶体果胶铋、克拉霉素、阿莫西林四联 4日疗法根除幽门螺杆菌感染的探讨	no	Bismuth quadruple therapies which were not being ecommended
Tang RS 2017	2017	雷贝拉唑、克拉霉素、阿莫西林、胶体铋剂四联治疗幽门螺杆菌感染慢性胃炎的疗效	no	Bismuth quadruple therapies which were not being ecommended
Li XW 2016	2016	雷贝拉唑、克拉霉素、阿莫西林、胶体铋剂四联治疗幽门螺杆菌感染慢性胃炎的疗效探讨	no	Bismuth quadruple therapies which were not being ecommended
Feng ZS 2008	2008	雷贝拉唑及雷尼替丁枸橼酸铋的短程四联疗法根除幽门螺杆菌感染	no	Bismuth quadruple therapies which were not being ecommended
Wang CP 2017	2017	雷贝拉唑四联疗法对幽门螺杆菌相关性胃溃疡患者血清白细胞介素和 C 反应蛋白水平的影响	no	Outcome indicator without Hp eradication rate
Wang YH 2018	2018	雷贝拉唑四联疗法对幽门螺杆菌相关性胃溃疡患者血清生长抑素、胃泌素及炎性因子的影响	no	The timing of measurement of the outcome indicator Hp eradication rate is unclear
He MS 2010	2010	雷贝拉唑四联疗法抗幽门螺杆菌的疗效观察	no	Bismuth quadruple therapies which were not being ecommended
Wu WH 2014	2014	雷贝拉唑四联疗法与枸橼酸铋雷尼替丁三联疗法治疗幽门螺杆菌相关性消化性溃疡效果对比研究	no	Bismuth quadruple therapies which were not being ecommended
Wu DH 2008	2008	雷贝拉唑四联疗法治疗HP阳性十二指肠溃疡的疗效观察	no	Bismuth quadruple therapies which were not being ecommended
Liu W 2013	2013	雷贝拉唑四联疗法治疗良性胃溃疡43例	no	Bismuth quadruple therapies which were not being ecommended
Li T 2010	2010	雷贝拉唑四联疗法治疗消化性溃疡合并幽门螺杆菌感染的疗效观察	no	Bismuth quadruple therapies which were not being ecommended
Gui XC 2020	2020	雷贝拉唑四联疗法治疗幽门螺杆菌（Hp）感染的临床疗效	no	Bismuth quadruple therapies which were not being ecommended
Chen H 2019	2019	雷贝拉唑四联疗法治疗幽门螺杆菌感染的临床疗效	no	Bismuth quadruple therapies which were not being ecommended
Li WH 2018	2018	雷贝拉唑四联疗法治疗幽门螺杆菌感染的临床疗效	no	Bismuth quadruple therapies which were not being ecommended
Wang XY 2013	2013	雷贝拉唑四联疗法治疗幽门螺杆菌感染消化性溃疡的临床观察	no	Bismuth quadruple therapies which were not being ecommended
He LL 2020	2020	雷贝拉唑四联疗法治疗幽门螺杆菌阳性消化性溃疡的临床刍议	no	Bismuth quadruple therapies which were not being ecommended
Lin TH 2014	2014	雷贝拉唑四联疗法治疗幽门螺杆菌阳性消化性溃疡的效果观察	no	Bismuth quadruple therapies which were not being ecommended
Lu CJ 2021	2021	雷贝拉唑四联疗法治疗幽门螺杆菌阳性消化性溃疡临床效果分析	no	Bismuth quadruple therapies which were not being ecommended
Wang ZQ 2014	2014	两种四联方案治疗幽门螺杆菌相关性消化性溃疡的治疗观察	no	The timing of measurement of the outcome indicator Hp eradication rate is unclear
Li H 2019	2019	两种四联疗法对幽门螺杆菌感染的根治效果观察	no	The timing of measurement of the outcome indicator Hp eradication rate is unclear
Xu XY 2013	2013	两种四联疗法治疗幽门螺旋杆菌阳性消化性溃疡的疗效对比	no	Bismuth quadruple therapies which were not being ecommended
Huang JJ 2020	2020	四联方案治疗幽门螺杆菌相关慢性胃炎的临床观察	no	Outcome indicator without Hp eradication rate
Zhu J 2017	2017	四联疗法与三联疗法治疗幽门螺杆菌所致胃溃疡的疗效对比分析	no	Outcome indicator without Hp eradication rate
Xiao B 2016	2016	四联疗法治疗十二指肠溃疡合并幽门螺杆菌感染的效果分析	no	Outcome indicator without Hp eradication rate
Liu GQ 2017	2017	四联疗法治疗消化性溃疡的疗效观察	no	Outcome indicator without Hp eradication rate
Xu JF 2012	2012	四联疗法治疗幽门螺杆菌胃溃疡临床效果观察	no	Outcome indicator without Hp eradication rate
Deng ZY 2017	2017	四联疗法治疗幽门螺杆菌阳性胃溃疡的临床疗效及安全性分析	no	Outcome indicator without Hp eradication rate
Zhang H 2020	2020	四联疗法治疗幽门螺杆菌阳性胃溃疡患者的临床效果评价	no	Outcome indicator without Hp eradication rate
Zhang ZJ 2018	2018	探讨根除幽门螺杆菌感染治疗对功能性消化不良的影响	no	Outcome indicator without Hp eradication rate
Kang MX 2016	2016	用四联疗法对感染幽门螺杆菌的胃溃疡患者进行治疗的效果评价	no	The timing of measurement of the outcome indicator Hp eradication rate is unclear
Li GX 2015	2015	用新四联疗法治疗耐药性幽门螺杆菌感染的疗效研究	no	Bismuth quadruple therapies which were not being ecommended
Wang T 2017	2017	幽门螺杆菌不同疗程铋剂四联方案疗效及其耐药、患者复诊情况研究	no	Bismuth quadruple therapies which were not being ecommended
