# Supplementary material for: Guideline-based bismuth quadruple therapy for helicobacter pylori infection in China: A systematic review and network meta-analysis
Source: PLoS One. 2025 Feb 20;20(2):e0318937. doi: 10.1371/journal.pone.0318937 (PMC11841909; doi:10.1371/journal.pone.0318937)
Supplement: S3 Table — The results of the risk of bias assessment for each domain of the included trials. (XLSX) [file pone.0318937.s003.xlsx]

## Sheet: Sheet2
Study ID	①	②	③	④	⑤	⑥
Bai C 2019								Low risk
Chen JE 2018								Some concerns
Chen JX 2018								High risk
Chen W 2013
Chen XY 2009								①Randomization process
Cheng XH 2014								②Deviations from intended interventions
Deng YC 2017								③Missing outcome data
Dong B 2015								④Measurement of the outcome
Dong W 2013								⑤Selection of the reported result
Feng ML 2019								⑥Overall
He MC 2022
He XJ 2021
Hong LL 2017
Huang ZL 2016
Ji HB 2018
Kong CC 2014
Li CJ 2019
Li S 2015
Li S 2019
Li XT 2015
Li XY 2016
Liang C 2020
Liu SZ 2012
Liu YQ 2017
Lv X 2018
Ma HG 2016
Qiao YG 2015
Ren J 2020
Shen XH 2017
Shi J 2018
Wang JS 2013
Wang JX 2016
Wang WH 2017
Wu X 2020
Xiong Y 2022
Yang Q 2017
Yang QZ 2015
Yang WD 2021
Yang X 2015
Yao YR 2011
Zeng H 2020
Zhai HZ 2016
Zhan SB 2020
Zhang HB 2013
Zhang HW 2013
Zhang MX 2014
Zhang WQ 2017
Zhang XH 2021
Zhang XX 2022
Zhang Y 2018
Zhang YF 2022
Zheng ZZ 2021
Zhou X 2021
Zou J 2014
Kong SY 2020
